# Supplementary material for: Change in Viral Load during Antiviral Therapy Is Not Useful for the Prediction of Hearing Dysfunction in Symptomatic Congenital Cytomegalovirus Infection
Source: J Clin Med. 2021 Dec 14;10(24):5864. doi: 10.3390/jcm10245864 (PMC8709202; doi:10.3390/jcm10245864)
Supplement: Supplementary file 1 [file jcm-10-05864-s001.zip]

Archive with 1 entries (1 files):
- jcm-1499035-supplementary.pdf
